# Supplementary material for: The xenobiotic transporter ABCC4/MRP4 promotes epithelial mesenchymal transition in pancreatic cancer
Source: Front Pharmacol. 2024 Jul 24;15:1432851. doi: 10.3389/fphar.2024.1432851 (PMC11303182; doi:10.3389/fphar.2024.1432851)
Supplement: Supplementary file 1 [file DataSheet1.zip]

Archive with 3 entries (3 files):
- Data Sheet 1.PDF
- Table S2.XLSX
- Table S3.XLSX
