# Supplementary material for: The xenobiotic transporter ABCC4/MRP4 promotes epithelial mesenchymal transition in pancreatic cancer
Source: Front Pharmacol. 2024 Jul 24;15:1432851. doi: 10.3389/fphar.2024.1432851 (PMC11303182; doi:10.3389/fphar.2024.1432851)
Supplement: Supplementary file 1 [file DataSheet1.zip › Table S2.XLSX]

## Sheet: PANC1 MRP4-
	Term	Overlap	P.value	Adjusted.P.value	Old.P.value	Old.Adjusted.P.value	Odds.Ratio	Combined.Score	Genes	dataset
1	Regulation Of Cell Migration (GO:0030334)	17/434	4.1089e-06	0.00604008	0	0	4.04977	50.2267	NTNG2;PTPRU;PDGFRA;PLXND1;WNT5B;LIMCH1;TPM1;LAMB1;SEMA3F;MYLK;AMOT;SFRP1;MDK;TRIP6;HAS2;EMILIN2;SGK1	GO.BP
2	Bundle Of His cell-Purkinje Myocyte Adhesion Involved In Cell Communication (GO:0086073)	2024-05-03	1.15598e-05	0.00849649	0	0	142.005	1614.31	DSP;DSG2;DSC2	GO.BP
3	Cardiac Muscle Cell-Cardiac Muscle Cell Adhesion (GO:0086042)	2024-06-03	2.29388e-05	0.01124	0	0	94.6651	1011.28	DSP;DSG2;DSC2	GO.BP
4	Bundle Of His Cell To Purkinje Myocyte Communication (GO:0086069)	2024-08-03	6.3228e-05	0.0205013	0	0	56.7933	549.121	DSP;DSG2;DSC2	GO.BP
5	Regulation Of Neural Precursor Cell Proliferation (GO:2000177)	2022-04-01	7.72748e-05	0.0205013	0	0	21.1218	199.984	MDK;ID2;SLC16A2;NES	GO.BP
6	Skin Development (GO:0043588)	1968-06-01	8.36787e-05	0.0205013	0	0	9.26683	87.0019	DSP;COL5A1;COL5A2;DACT2;TXNIP;EREG	GO.BP
7	Myofibril Assembly (GO:0030239)	1946-05-01	0.000122866	0.024317	0	0	11.6337	104.754	PDGFRA;KRT19;TPM1;FLNC;MYL9	GO.BP
8	Extracellular Structure Organization (GO:0043062)	7/109	0.000162645	0.024317	0	0	6.59024	57.4929	ADAMTS14;COL13A1;COL5A1;COL7A1;COL5A2;COL4A5;COL9A3	GO.BP
9	External Encapsulating Structure Organization (GO:0045229)	7/110	0.000172159	0.024317	0	0	6.52593	56.5608	ADAMTS14;COL13A1;COL5A1;COL7A1;COL5A2;COL4A5;COL9A3	GO.BP
10	Regulation Of Muscle System Process (GO:0090257)	2024-11-03	0.000181964	0.024317	0	0	35.4904	305.633	TPM1;DMD;MYL9	GO.BP
11	Regulation Of Ventricular Cardiac Muscle Cell Action Potential (GO:0098911)	2024-11-03	0.000181964	0.024317	0	0	35.4904	305.633	DSP;DSG2;DSC2	GO.BP
12	Nervous System Development (GO:0007399)	14/433	0.000226237	0.027714	0	0	3.26856	27.436	MEF2C;PLXND1;ZC4H2;CABLES1;KALRN;NRGN;MARCKS;MDK;ADGRB1;KCNQ2;NPTX1;NES;MDGA1;SHANK2	GO.BP
13	Regulation Of Canonical Wnt Signaling Pathway (GO:0060828)	9/207	0.000376886	0.0386689	0	0	4.38648	34.5811	PTPRU;SFRP1;IGFBP4;MDK;WNK2;IGFBP2;NRARP;LGR4;DKK3	GO.BP
14	Negative Regulation Of Smooth Muscle Cell Migration (GO:0014912)	2014-03-01	0.000392102	0.0386689	0	0	25.8073	202.432	MEF2C;TPM1;TRIB1	GO.BP
15	Positive Regulation Of Ion Transmembrane Transporter Activity (GO:0032414)	1933-04-01	0.00039458	0.0386689	0	0	13.1028	102.696	STAC;WNK2;CCL2;DMD	GO.BP
16	Fat Cell Differentiation (GO:0045444)	1962-05-01	0.000505684	0.0464597	0	0	8.3613	63.4589	IL11;WNT5B;ZNF516;INHBB;PSMB8	GO.BP
17	Endoplasmic Reticulum Lumen (GO:0005788)	16/284	6.60505e-08	6.1463e-06	0	0	5.94578	98.3007	COL13A1;WNT5B;IGFBP4;EBI3;PLAUR;LAMB1;LTBP1;COL5A1;COL6A2;COL7A1;COL5A2;COL21A1;VWA1;COL4A5;COL9A3;CES1	GO.CC
18	Collagen-Containing Extracellular Matrix (GO:0062023)	18/373	1.02438e-07	6.1463e-06	0	0	5.07905	81.7422	EGFL7;COL13A1;WNT5B;HTRA1;F13A1;LAMB1;LTBP1;SFRP1;COL5A1;MDK;COL6A2;COL7A1;COL5A2;COL21A1;VWA1;COL4A5;EMILIN2;COL9A3	GO.CC
19	Desmosome (GO:0030057)	2017-03-01	0.00071551	0.0286204	0	0	20.2741	146.835	DSP;DSG2;DSC2	GO.CC
20	External Side Of Apical Plasma Membrane (GO:0098591)	2024-05-02	0.00109503	0.0328508	0	0	62.8095	428.171	ABCC4;SLC7A5	GO.CC
21	Protein Binding Involved In Heterotypic Cell-Cell Adhesion (GO:0086080)	2024-09-03	9.41007e-05	0.0246544	0	0	47.3254	438.76	DSP;DSG2;DSC2	GO.MF
22	Epithelial Mesenchymal Transition	19/200	4.45013e-13	1.73555e-11	0	0	10.6642	303.297	IL32;CADM1;PCOLCE2;IGFBP4;TPM1;IGFBP2;HTRA1;PLAUR;MYLK;RGS4;SFRP1;GLIPR1;COL5A1;ID2;COL6A2;COL7A1;COL5A2;MYL9;MEST	MSigDB
23	TNF-alpha Signaling via NF-kB	10/200	5.66195e-05	0.00055204	0	0	5.10631	49.9354	MARCKS;ID2;PLAUR;CCL2;SIK1;TRIB1;SGK1;RELB;NFKB2;BIRC3	MSigDB
24	Inflammatory Response	10/200	5.66195e-05	0.00055204	0	0	5.10631	49.9354	LYN;CD82;IL1R1;EBI3;PLAUR;HAS2;CCL2;AHR;EREG;DCBLD2	MSigDB
25	KRAS Signaling Up	10/200	5.66195e-05	0.00055204	0	0	5.10631	49.9354	ANKH;ID2;PLAUR;F13A1;BPGM;TRIB1;PSMB8;EREG;DCBLD2;BIRC3	MSigDB
26	UV Response Dn	7/144	0.000878569	0.00661247	0	0	4.89788	34.4675	RGS4;COL5A2;HAS2;LTBP1;KALRN;MGLL;ADGRL2	MSigDB
27	Apical Surface	1944-04-01	0.00119526	0.00661247	0	0	9.49423	63.8904	LYN;PLAUR;MDGA1;DCBLD2	MSigDB
28	Estrogen Response Early	8/200	0.0013564	0.00661247	0	0	4.00245	26.4279	SLC7A5;KRT19;ABLIM1;IGFBP4;ESRP2;CLDN7;INHBB;DHRS3	MSigDB
29	Estrogen Response Late	8/200	0.0013564	0.00661247	0	0	4.00245	26.4279	SLC7A5;KRT19;GAL;IGFBP4;MDK;ID2;SGK1;MEST	MSigDB
30	Interferon Gamma Response	7/200	0.00557069	0.0217257	0	0	3.46683	17.9937	PELI1;TXNIP;ST3GAL5;TRAFD1;CCL2;BPGM;PSMB8	MSigDB
31	p53 Pathway	7/200	0.00557069	0.0217257	0	0	3.46683	17.9937	JAG2;CD82;RRAD;TXNIP;TRAFD1;INHBB;SLC7A11	MSigDB
32	Hedgehog Signaling	1936-03-01	0.0064807	0.022977	0	0	8.59287	43.2988	NRP2;UNC5C;AMOT	MSigDB
33	Apoptosis	6/161	0.00748434	0.0243241	0	0	3.68926	18.0587	ANKH;DPYD;TXNIP;BMF;EREG;BIRC3	MSigDB
34	Wnt-beta Catenin Signaling	1942-03-01	0.00994784	0.0298435	0	0	7.26868	33.5115	JAG2;WNT5B;GNAI1	MSigDB
35	Protein digestion and absorption	8/103	1.40131e-05	0.00245229	0	0	8.12921	90.8481	COL13A1;COL5A1;COL6A2;COL7A1;COL5A2;COL4A5;COL21A1;COL9A3	KEGG
36	Focal adhesion	10/201	5.9041e-05	0.00516609	0	0	5.07931	49.4587	PDGFRA;LAMC3;COL6A2;COL4A5;COL9A3;LAMB1;FLNC;MYL9;MYLK;BIRC3	KEGG

## Sheet: BxPC3 MRP4+ culture
	Term	Overlap	P.value	Adjusted.P.value	Old.P.value	Old.Adjusted.P.value	Odds.Ratio	Combined.Score	Genes	dataset
1	Positive Regulation Of Neurogenesis (GO:0050769)	17/75	2.68329e-07	0.000906147	0	0	5.33861	80.7788	PLXND1;MME;RGS14;METRN;NCAN;SERPINF1;AMIGO1;HAPLN3;HAPLN2;BCAN;GPER1;NEURL1;PLXNA2;MAP6;SOX8;PLXNB1;TGM2	GO.BP
2	Extracellular Matrix Organization (GO:0030198)	26/176	1.86912e-06	0.00315601	0	0	3.16923	41.8023	LOXL3;LOXL4;KLK4;NID2;LOXL1;ADAMTS10;LOXL2;ADAMTSL4;CREB3L1;ADAMTS7;LUM;MMP2;APLP1;COL23A1;NPNT;COLQ;COL1A1;MMP11;COL3A1;MMP15;MMP17;PXDN;COL9A3;GAS6;MATN3;DDR2	GO.BP
3	Neuron Differentiation (GO:0030182)	24/173	1.37204e-05	0.0154446	0	0	2.93952	32.9127	WNT10B;TENM1;EMX1;BRSK2;ATP8A2;WNT2B;WNT3A;IRX6;WNT9B;FOXN4;FZD10;VAX1;RUNX3;RUNX1;NRBP2;WNT6;WNT11;LHX2;HAND2;NOVA2;LHX6;OTX2;LHX9;PITX3	GO.BP
4	Calcium-Dependent Cell-Cell Adhesion Via Plasma Membrane Cell Adhesion Molecules (GO:0016339)	1938-10-01	1.93561e-05	0.0163414	0	0	6.47167	70.2339	CDH4;CDH3;CDH1;CDH23;DCHS1;PCDHB4;CDH26;CDH15;PCDHB9;CDH7	GO.BP
5	Regulation Of Extracellular Matrix Disassembly (GO:0010715)	2014-06-01	4.39913e-05	0.0270535	0	0	13.553	135.957	DPP4;LRP1;FSCN1;MELTF;FGFR4;DDR2	GO.BP
6	Glial Cell Differentiation (GO:0010001)	1934-09-01	4.80666e-05	0.0270535	0	0	6.51824	64.8104	BCAN;MYRF;ERBB3;METRN;NCAN;ADGRG6;SOX8;HAPLN3;HAPLN2	GO.BP
7	Adherens Junction Organization (GO:0034332)	1935-09-01	6.16992e-05	0.0288588	0	0	6.26721	60.7495	RAMP2;CDH4;CDH3;CDH1;DCHS1;CDH26;CDH15;INAVA;CDH7	GO.BP
8	Negative Regulation Of Viral Process (GO:0048525)	1961-12-01	6.83656e-05	0.0288588	0	0	4.4413	42.5949	IFIH1;BST2;IFITM1;TRIM6;ZFP36;APOBEC3F;OAS3;IFIT5;TRIM14;SHFL;MID2;PITX3	GO.BP
9	Vascular Transport (GO:0010232)	14/83	0.000102633	0.0375432	0	0	3.6828	33.8242	ABCC4;SLC6A17;LRP1;SLC2A10;ATP2A3;SLC2A3;SLC2A4;ATP1B2;SLC4A3;SLC8A2;SLC5A5;SLC16A7;SLC29A4;SLC16A2	GO.BP
10	Axon Guidance (GO:0007411)	20/149	0.000111173	0.0375432	0	0	2.82144	25.6875	SEMA6B;ROBO3;PLEKHG4;PLXND1;EPHA10;SEMA3B;NRXN3;L1CAM;IGSF9;NELL2;NFASC;CXCL12;EFNA2;FEZ1;PLEKHG4B;PLXNA2;PRKCQ;OTX2;PLXNB1;EPHB3	GO.BP
11	Cell Junction Assembly (GO:0034329)	15/95	0.00012763	0.0376234	0	0	3.4046	30.5269	PLXND1;FN1;NRXN2;CDH7;CDH4;CDH3;SH3BP1;CDH1;TRPV4;FSCN1;DCHS1;PCDHB4;CDH15;CDH26;PCDHB9	GO.BP
12	Transport Across Blood-Brain Barrier (GO:0150104)	14/85	0.000133693	0.0376234	0	0	3.57868	31.9217	ABCC4;SLC6A17;LRP1;SLC2A10;ATP2A3;SLC2A3;SLC2A4;ATP1B2;SLC4A3;SLC8A2;SLC5A5;SLC16A7;SLC29A4;SLC16A2	GO.BP
13	Extracellular Structure Organization (GO:0043062)	16/109	0.000185745	0.0381815	0	0	3.12479	26.8455	MMP2;APLP1;COL23A1;NPNT;ADAMTS10;COLQ;COL1A1;MMP11;COL3A1;ADAMTSL4;MMP15;MMP17;PXDN;COL9A3;MATN3;ADAMTS7	GO.BP
14	Negative Regulation Of Neuron Death (GO:1901215)	14/88	0.000195431	0.0381815	0	0	3.43306	29.3193	PRKCG;NTRK1;CNTFR;CSF1;AGAP2;VSTM2L;TNFRSF1B;NFATC4;NRBP2;ERBB3;MDK;APOE;CRLF1;SNCA	GO.BP
15	Cell-Cell Junction Organization (GO:0045216)	1968-12-01	0.00020351	0.0381815	0	0	3.8847	33.0191	CDH4;CDH3;MARVELD2;CDH1;TRPV4;FSCN1;PRTN3;DCHS1;CDH15;CDH26;TJP3;CDH7	GO.BP
16	External Encapsulating Structure Organization (GO:0045229)	16/110	0.000206919	0.0381815	0	0	3.09138	26.2247	MMP2;APLP1;COL23A1;NPNT;ADAMTS10;COLQ;COL1A1;MMP11;COL3A1;ADAMTSL4;MMP15;MMP17;PXDN;COL9A3;MATN3;ADAMTS7	GO.BP
17	Regulation Of Epidermal Cell Differentiation (GO:0045604)	2018-06-01	0.000226668	0.0381815	0	0	9.0334	75.8085	SULT2B1;ZFP36;KDF1;SFN;AQP3;DLL1	GO.BP
18	Negative Regulation Of Cell Population Proliferation (GO:0008285)	37/379	0.000236794	0.0381815	0	0	1.97907	16.5219	CDKN1C;TENM1;IFITM1;RARG;NDRG4;ATP8A2;TGFB1I1;FBLN1;IFI35;DLL1;GPER1;APOE;IGFBP6;SLC16A2;TNS2;NTRK1;FGFBP1;TESC;KDF1;LDOC1;SMAD6;TENT5B;RUNX3;CBFA2T3;SULT2B1;SFRP1;BMP2;WT1;IRF1;ADGRB1;NEURL1;EPPK1;PLXNB1;PTPN6;IRF6;GSDME;TP73	GO.BP
19	Actin Filament Bundle Assembly (GO:0051017)	1933-08-01	0.000247059	0.0381815	0	0	5.78845	48.0782	ESPNL;DMTN;MICAL1;DPYSL3;USH1C;FSCN1;SHROOM1;ESPN	GO.BP
20	Actin Filament Bundle Organization (GO:0061572)	1933-08-01	0.000247059	0.0381815	0	0	5.78845	48.0782	ESPNL;DMTN;MICAL1;DPYSL3;USH1C;FSCN1;SHROOM1;ESPN	GO.BP
21	Response To Retinoic Acid (GO:0032526)	1960-11-01	0.000262511	0.0381815	0	0	4.06729	33.5357	WNT6;WNT10B;RARG;WNT11;WNT3A;TESC;WNT9B;CTSH;FZD10;ZNF35;AQP3	GO.BP
22	Neuron Projection Guidance (GO:0097485)	17/124	0.0002747	0.0381815	0	0	2.88632	23.6673	SEMA6B;ROBO3;PLEKHG4;EPHA10;SEMA3B;NRXN3;L1CAM;IGSF9;NELL2;NFASC;CXCL12;EFNA2;FEZ1;PLEKHG4B;PRKCQ;OTX2;EPHB3	GO.BP
23	Collagen Fibril Organization (GO:0030199)	1942-09-01	0.000279504	0.0381815	0	0	4.93597	40.3886	COL1A1;COL3A1;LUM;PXDN;LOXL3;LOXL4;LOXL1;LOXL2;DDR2	GO.BP
24	Generation Of Neurons (GO:0048699)	21/172	0.000291177	0.0381815	0	0	2.53037	20.6012	WNT10B;EMX1;BRSK2;WNT2B;WNT3A;IRX6;WNT9B;NAV1;FZD10;SEPTIN4;VAX1;RUNX3;RUNX1;NRBP2;WNT6;WNT11;LHX2;NOVA2;TRIM46;LHX6;LHX9	GO.BP
25	Cell-Cell Adhesion Mediated By Cadherin (GO:0044331)	2026-07-01	0.000300738	0.0381815	0	0	6.66008	54.0084	CDH4;CDH3;CDH1;DCHS1;CDH26;CDH15;CDH7	GO.BP
26	Response To Cytokine (GO:0034097)	17/125	0.000302637	0.0381815	0	0	2.85944	23.17	IFITM1;CD40;MME;IL1R1;SPHK1;OSMR;CXCL16;BST2;COL3A1;LAMP3;DPYSL3;IL6R;IKBKE;JAK3;SHFL;TRIM56;SNCA	GO.BP
27	Cell-Cell Junction Assembly (GO:0007043)	1971-12-01	0.000309439	0.0381815	0	0	3.68659	29.7904	CNTNAP1;CDH4;RAMP2;CDH3;CDH1;TRPV4;FSCN1;CD9;DCHS1;CDH15;CDH26;CDH7	GO.BP
28	Cellular Response To Catecholamine Stimulus (GO:0071870)	2019-06-01	0.000316577	0.0381815	0	0	8.33808	67.1878	RYR2;GNG2;KCNQ1;APLP1;SNCA;TGM2	GO.BP
29	Regulation Of T Cell Activation (GO:0050863)	1962-11-01	0.000353639	0.0411806	0	0	3.90738	31.0528	CCDC88B;GNAO1;FCHO1;TBX21;ILDR2;PRKCQ;HLA-DOA;TNFRSF1B;JAK3;HLA-DRB1;HLA-DPA1	GO.BP
30	Axonogenesis (GO:0007409)	22/188	0.000385426	0.0433861	0	0	2.41174	18.9591	SEMA6B;SPTBN4;ROBO3;PLEKHG4;BRSK2;EPHA10;PLPPR4;APLP1;SEMA3B;NRXN3;L1CAM;IGSF9;NELL2;NFASC;CXCL12;EFNA2;FEZ1;PLEKHG4B;TRIM46;PRKCQ;OTX2;EPHB3	GO.BP
31	Defense Response To Virus (GO:0051607)	22/189	0.000415001	0.0444862	0	0	2.39717	18.6673	IFITM1;NMB;CD40;APOBEC3F;USP44;IFIT5;IFI6;NLRC5;MID2;BST2;IFIH1;TRIM6;TRIM7;IRF1;OAS3;DHX58;PMAIP1;IKBKE;SHFL;TLR3;APOBEC3B;TRIM56	GO.BP
32	Nervous System Development (GO:0007399)	40/433	0.000421546	0.0444862	0	0	1.86227	14.4728	TRIM71;CNTFR;CHRM3;TENM1;CHRNA3;PLXND1;DOC2A;ZC4H2;SHOX2;NRXN2;MST1R;NR2E1;DMBX1;NHLH2;ERBB3;CDH1;MDK;ADGRG6;ADORA1;SOX8;SEMA6B;EMX1;ARNT2;APLP1;FN1;NAV1;L1CAM;VAX1;HPCAL4;NFASC;FEZ1;ADGRB1;NEURL1;PMP22;DCHS1;PCDHB4;MELTF;PCDHB9;NES;NBL1	GO.BP
33	Negative Regulation Of Neuron Projection Development (GO:0010977)	1954-10-01	0.000455423	0.046605	0	0	4.11486	31.6609	STX1B;RTN4RL1;WNT3A;GFI1;TRPV4;DPYSL3;MGARP;APOE;NGEF;ZNF365	GO.BP
34	Collagen-Containing Extracellular Matrix (GO:0062023)	65/373	1.04541e-17	2.74944e-15	0	0	3.97709	155.502	LGALS3BP;ACHE;SRPX;SPARC;WNT2B;TGFB1I1;CTSZ;LOXL3;TNC;LOXL4;LOXL1;LOXL2;COMP;LGALS1;EFEMP1;ADAMTSL4;MDK;CTSH;EMILIN2;TGM2;SERPINB1;EGFL7;SERPINF1;MMP2;COL23A1;APLP1;ADAM11;SERPINB9;PCOLCE;NPNT;SFRP1;COL6A2;PXDN;COL6A1;SERPING1;VWA1;PRTN3;MATN3;LAMA5;LAMA1;SEMA3B;PDGFB;HTRA1;LTBP4;FBLN1;FBLN2;NID2;ADAMTS10;FBLN5;IGFBPL1;APOE;COL26A1;GDF15;LUM;F12;FN1;L1CAM;SULF1;COLQ;COL1A1;COL3A1;CXCL12;MFAP2;COL…	GO.CC
35	Endoplasmic Reticulum Lumen (GO:0005788)	34/284	7.04704e-06	0.000926686	0	0	2.4928	29.5718	CSF1;CTSZ;PDGFB;TNC;CHRDL1;C3;WNT6;LGALS1;EVA1A;ADAMTSL4;ARSJ;TSPO;APOE;ADAMTS7;COL26A1;ERAP2;IGFBP4;WNT3A;AMBN;COL23A1;FN1;COL1A1;COL3A1;P4HA2;COL6A2;COL6A1;MXRA8;SERPING1;VWA1;COL9A3;NOTUM;MELTF;GAS6;MATN3	GO.CC
36	Neuron Projection (GO:0043005)	53/557	2.38918e-05	0.00209451	0	0	1.9374	20.6178	GABRB3;CHRM3;ROBO3;TENM1;MAST1;KIF17;SLC8A2;HTR6;SAMD14;HTR7;GPER1;ADORA1;HOMER3;ZNF385A;EPHB3;PRKCG;CHRNB1;MME;SLC30A3;NPY1R;CPT1C;PRSS12;SRCIN1;SSTR5;SLC9A5;FEZ1;ADGRB1;SHANK1;SPTBN4;CHRNA3;EPHA10;KLHL14;RGS14;AMIGO1;KCNA2;IGSF9;MAP2;KCNN1;MAP6;APOE;KCNN3;GABRD;PRPH;SNCA;NTRK1;GABRQ;NMB;SEPTIN3;SEPTIN4;L1CAM;NELL2;NFASC;USH1G	GO.CC
37	Adherens Junction (GO:0005912)	21/150	4.0485e-05	0.00223343	0	0	2.96538	29.9935	SPTBN4;SHROOM1;WTIP;NDRG1;DLL1;CDH7;CDH4;CDH3;PDLIM2;KRT18;SH3BP1;CDH1;TRPV4;WNK3;DCHS1;PGM5;CDH26;STXBP6;CDH15;PDLIM4;LLGL2	GO.CC
38	Perisynaptic Extracellular Matrix (GO:0098966)	2024-09-05	4.24606e-05	0.00223343	0	0	22.5715	227.226	BCAN;NCAN;TNC;HAPLN3;HAPLN2	GO.CC
39	Catenin Complex (GO:0016342)	2028-08-01	6.99429e-05	0.00306583	0	0	7.23748	69.2469	CDH4;CDH3;CDH1;CDH23;DCHS1;CDH26;CDH15;CDH7	GO.CC
40	Cell-Cell Junction (GO:0005911)	32/299	0.00011692	0.00439285	0	0	2.19049	19.8328	SPTBN4;ILDR2;AQP3;NDRG1;DLL1;CDH7;TMEM47;CDH4;CDH3;PDLIM2;MARVELD2;SH3BP1;PDZD11;CDH1;PGM5;STXBP6;CDH26;PDLIM4;JAM2;STARD10;SHROOM1;WTIP;MAPK15;KRT18;TRPV4;ADGRB1;WNK3;FSCN1;DCHS1;CDH15;FGFR4;LLGL2	GO.CC
41	Perineuronal Net (GO:0072534)	2024-08-04	0.000452517	0.0133085	0	0	18.04	138.92	BCAN;NCAN;HAPLN3;HAPLN2	GO.CC
42	Synaptic Vesicle Membrane (GO:0030672)	1954-10-01	0.000455423	0.0133085	0	0	4.11486	31.6609	RAB3B;FER1L4;DOC2A;RAB26;SV2A;DYSF;ICA1;SYNDIG1;SLC17A7;SYNGR3	GO.CC
43	Basement Membrane (GO:0005604)	1946-09-01	0.000571562	0.0138259	0	0	4.40142	32.866	LAMA5;LAMA1;APLP1;COL23A1;PXDN;TNC;NID2;COLQ;LOXL2	GO.CC
44	MHC Protein Complex (GO:0042611)	2021-06-01	0.000578271	0.0138259	0	0	7.22557	53.87	GNAO1;HLA-B;HLA-F;HLA-DOA;HLA-DRB1;HLA-DPA1	GO.CC
45	Intermediate Filament (GO:0005882)	1969-11-01	0.000906906	0.0198764	0	0	3.43452	24.0605	FAM83H;SYNM;KRT18;GPER1;MICAL1;KRT8;EPPK1;INA;NES;HLA-DRB1;PRPH	GO.CC
46	Platelet Alpha Granule Membrane (GO:0031092)	2016-05-01	0.00107963	0.0205837	0	0	8.20478	56.048	SPARC;CD109;ITGA2B;CD9;SNCA	GO.CC
47	Dendrite (GO:0030425)	27/270	0.00109571	0.0205837	0	0	2.02348	13.7927	CHRM3;CHRNA3;EPHA10;RGS14;AMIGO1;KCNA2;SLC8A2;HTR6;SAMD14;HTR7;MAP2;GPER1;ADORA1;MAP6;HOMER3;APOE;ZNF385A;EPHB3;PRKCG;MME;SEPTIN4;CPT1C;PRSS12;SRCIN1;ADGRB1;NEURL1;SHANK1	GO.CC
48	Sarcolemma (GO:0042383)	1952-09-01	0.0014384	0.0252199	0	0	3.78607	24.7769	RYR2;SYNM;CCDC78;DYSF;PGM5;SLC2A4;FLNC;SYNC;SLC8A2	GO.CC
49	Exocytic Vesicle Membrane (GO:0099501)	1953-09-01	0.001653	0.0271712	0	0	3.69983	23.698	RAB3B;FER1L4;RAB26;SV2A;DYSF;ICA1;SYNDIG1;SLC17A7;SYNGR3	GO.CC
50	Endocytic Vesicle Membrane (GO:0030666)	18/159	0.00183419	0.0283759	0	0	2.31722	14.6012	LRP1;WNT3A;HVCN1;HLA-B;TAP2;TAP1;TGFA;TCIRG1;HLA-F;TAPBP;GNAO1;VAMP8;WNT6;CD9;ROR2;APOE;HLA-DRB1;HLA-DPA1	GO.CC
51	Phagocytic Vesicle Membrane (GO:0030670)	1945-08-01	0.00219098	0.03168	0	0	3.90864	23.9342	VAMP8;HVCN1;HLA-B;TAP2;TAP1;TCIRG1;HLA-F;TAPBP	GO.CC
52	Lumenal Side Of Endoplasmic Reticulum Membrane (GO:0098553)	2027-06-01	0.00240612	0.03168	0	0	5.15949	31.1104	GNAO1;HLA-B;HLA-F;HLA-DRB1;HLA-DPA1;TAPBP	GO.CC
53	Supramolecular Fiber (GO:0099512)	1936-07-01	0.00240913	0.03168	0	0	4.3612	26.2914	ADAMTSL5;MFAP2;LTBP4;FBLN1;ADAMTS10;FBLN5;SNCA	GO.CC
54	Epithelial Mesenchymal Transition	37/200	1.97892e-11	9.49881e-10	0	0	4.19236	103.324	SPARC;LRP1;LAMA1;TNC;HTRA1;FBLN1;ENO2;NID2;FBLN2;LOXL1;FBLN5;MYLK;LOXL2;COMP;LGALS1;BASP1;DPYSL3;PDLIM4;TGM2;PRRX1;IGFBP4;LUM;MMP2;APLP1;FN1;PCOLCE;EMP3;COL1A1;ACTA2;SFRP1;COL3A1;CXCL12;COL6A2;PMP22;SDC1;MATN3;CRLF1	MSigDB
55	Estrogen Response Early	28/200	2.26321e-06	4.38353e-05	0	0	2.97878	38.7204	KCNK5;SEMA3B;AQP3;CELSR2;CYP26B1;P2RY2;TBC1D30;PMAIP1;SFN;TGM2;IGFBP4;GREB1;KRT8;NPY1R;KCNK15;PLAAT3;INHBB;CBFA2T3;DHRS3;TTC39A;SULT2B1;KRT18;CXCL12;ESRP2;PGR;NBL1;TJP3;PTGES	MSigDB
56	Interferon Alpha Response	18/97	2.7397e-06	4.38353e-05	0	0	4.14943	53.1445	LGALS3BP;IFITM1;CSF1;SAMD9;TAP1;GMPR;UBE2L6;IFI35;PARP9;PSMB9;BST2;IFIH1;PROCR;LAMP3;IRF1;DHX58;PSME1;TRIM14	MSigDB
57	Interferon Gamma Response	27/200	6.82757e-06	8.19308e-05	0	0	2.85286	33.9335	LGALS3BP;CD40;C1R;MVP;NLRC5;UBE2L6;IFI35;IFIH1;SOCS3;RNF213;DHX58;IL15RA;IL10RA;HLA-B;TAP1;PSMB9;TAPBP;BST2;VAMP8;IRF1;OAS3;PSME1;TRIM14;SERPING1;IRF8;PTPN6;HLA-DRB1	MSigDB
58	Estrogen Response Late	25/200	5.48188e-05	0.000526261	0	0	2.606	25.5687	KCNK5;ST6GALNAC2;SEMA3B;CELSR2;ZFP36;CYP26B1;CDH1;MDK;GPER1;SFN;IGFBP4;NPY1R;PLAAT3;ASS1;SULT2B1;CXCL12;NMU;CD9;PGR;PLXNB1;PTPN6;NBL1;TJP3;LLGL2;PTGES	MSigDB
59	UV Response Up	21/158	8.74083e-05	0.000699266	0	0	2.79103	26.0819	KCNH2;CDKN1C;MAOA;SHOX2;TAP1;HSPA2;ENO2;HLA-F;AQP3;TUBA4A;SULT1A1;BMP2;HTR7;SPR;LHX2;EPCAM;IRF1;NPTXR;NPTX2;CDO1;SLC25A4	MSigDB
60	Coagulation	19/138	0.000116278	0.000797334	0	0	2.90434	26.3119	CFD;SPARC;LRP1;C1R;MMP2;F12;HTRA1;PDGFB;FN1;CRIP2;COMP;C3;DPP4;MMP11;MMP15;APOC1;SERPING1;CTSH;CD9	MSigDB
61	Apoptosis	19/161	0.000844166	0.00477905	0	0	2.43095	17.2042	BIK;LUM;MMP2;PLPPR4;TAP1;HSPB1;ENO2;H1-0;EBP;BMP2;KRT18;ERBB3;FEZ1;IRF1;DPYD;FDXR;PMAIP1;TSPO;IGFBP6	MSigDB
62	Apical Junction	22/200	0.000896071	0.00477905	0	0	2.24771	15.7733	KCNH2;MAP4K2;SYK;SLC30A3;IRS1;ITGB4;AMIGO1;MMP2;NRXN2;ICAM5;TRO;MAPK11;CDH4;NFASC;CDH3;RRAS;CDH1;MDK;TSPAN4;FSCN1;FLNC;CDH15	MSigDB
63	Hypoxia	21/200	0.00207169	0.0076493	0	0	2.13138	13.1706	CDKN1C;SRPX;CAVIN1;NCAN;PDGFB;ADM;SLC2A3;ENO2;NDRG1;GCK;SULT2B1;PLAC8;BCAN;ZFP36;P4HA2;ADORA2B;ALDOC;PLIN2;KDELR3;PPFIA4;TGM2	MSigDB
64	Myogenesis	21/200	0.00207169	0.0076493	0	0	2.13138	13.1706	CFD;KCNH2;ACHE;CHRNB1;SPARC;PTGIS;ITGB4;DAPK2;SPHK1;MAPK12;MYLK;COL1A1;GNAO1;COL3A1;PTP4A3;ERBB3;TNNT1;COL6A2;ITGA7;PPFIA4;EPHB3	MSigDB
65	Inflammatory Response	21/200	0.00207169	0.0076493	0	0	2.13138	13.1706	IL15RA;IFITM1;CD40;CSF1;IL1R1;SPHK1;IL10RA;LIF;ADM;EMP3;OSMR;TNFRSF1B;PIK3R5;TAPBP;BST2;ADORA2B;LAMP3;IRF1;P2RY2;NMUR1;TLR3	MSigDB
66	KRAS Signaling Dn	21/200	0.00207169	0.0076493	0	0	2.13138	13.1706	CNTFR;RYR2;TCF7L1;SLC30A3;AMBN;SHOX2;YBX2;TFCP2L1;CELSR2;SLC5A5;DLK2;LFNG;HSD11B2;SIDT1;KCNN1;SLC16A7;EFHD1;SYNPO;SNCB;GPRC5C;ABCG4	MSigDB
67	Complement	20/200	0.00456105	0.0156379	0	0	2.01655	10.8696	CDA;APOBEC3F;KLK1;LRP1;ERAP2;C1R;KCNIP3;PDGFB;FN1;HPCAL4;PIK3R5;PSMB9;C3;DPP4;GNG2;MMP15;IRF1;APOC1;SERPING1;CTSH	MSigDB
68	IL-6/JAK/STAT3 Signaling	1987-11-01	0.00590333	0.0188907	0	0	2.61859	13.4392	CNTFR;IL15RA;SOCS3;CSF1;ITGA4;IL1R1;IRF1;CD9;OSMR;TNFRSF1B;PIK3R5	MSigDB
69	Apical Surface	1944-07-01	0.0076781	0.0230343	0	0	3.41679	16.6377	SRPX;AFAP1L2;CRYBG1;SCUBE1;RTN4RL1;HSPB1;SLC2A4	MSigDB
70	p53 Pathway	19/200	0.00954843	0.0269603	0	0	1.90319	8.85248	ITGB4;SPHK1;DGKA;LIF;TGFA;TAP1;INHBB;NDRG1;DEF6;VAMP8;NHLH2;PROCR;PIDD1;BMP2;DRAM1;FDXR;SDC1;SFN;ZNF365	MSigDB
71	IL-2/STAT5 Signaling	18/199	0.0181304	0.0483477	0	0	1.80129	7.22346	CDKN1C;PRKCH;CSF1;IL10RA;CTSZ;APLP1;LIF;SLC2A3;TNFRSF1B;NDRG1;DHRS3;BMP2;COL6A1;MAP6;IRF8;PLIN2;IRF6;TGM2	MSigDB
72	ECM-receptor interaction	17/88	2.90271e-06	0.000841786	0	0	4.35812	55.5654	LAMA5;ITGA4;ITGB4;LAMC3;LAMA1;ITGA2B;TNC;FN1;NPNT;COMP;COL1A1;SV2A;COL6A2;COL6A1;ITGA7;SDC1;COL9A3	KEGG
73	Cell adhesion molecules	22/148	1.02432e-05	0.00148527	0	0	3.18414	36.5822	CD40;CNTNAP1;ITGA4;HLA-B;LRRC4;NRXN3;NRXN2;HLA-F;L1CAM;VSIR;CDH4;NFASC;CDH3;CDH1;SDC1;CDH15;HLA-DOA;HLA-DRB1;JAM2;LRRC4B;HLA-DPA1;HLA-DQB1	KEGG
74	Human papillomavirus infection	34/331	0.000161393	0.0156014	0	0	2.09304	18.2757	LAMA5;WNT2B;ITGB4;LAMC3;LAMA1;ITGA2B;TNC;PIK3CD;FZD10;TCIRG1;LFNG;COMP;WNT6;WNT11;CREB3L1;IKBKE;HES2;HES7;WNT10B;TCF7L1;ITGA4;WNT3A;HLA-B;FN1;WNT9B;HLA-F;COL1A1;COL6A2;IRF1;COL6A1;ITGA7;COL9A3;TLR3;LLGL2	KEGG
75	Toxoplasmosis	16/112	0.000255623	0.0185326	0	0	3.02665	25.0359	LAMA5;CD40;NOS2;LAMC3;LAMA1;IL10RA;HSPA2;MAPK12;PIK3R5;GNAO1;MAPK11;ALOX5;HLA-DOA;HLA-DRB1;HLA-DPA1;HLA-DQB1	KEGG
76	Proteoglycans in cancer	23/205	0.00052545	0.0304761	0	0	2.29998	17.3677	PRKCG;WNT10B;WNT2B;WNT3A;LUM;MMP2;FN1;WNT9B;PIK3CD;ITPR3;FZD10;ELK1;MAPK12;COL1A1;WNT6;MAPK11;WNT11;RRAS;ERBB3;SDC1;PTPN6;FLNC;HPSE	KEGG
77	Leishmaniasis	1977-12-01	0.000664707	0.0321275	0	0	3.34522	24.4742	C3;MAPK11;ITGA4;NOS2;EEF1A2;PTPN6;HLA-DOA;ELK1;MAPK12;HLA-DRB1;HLA-DPA1;HLA-DQB1	KEGG
78	Calcium signaling pathway	25/240	0.000924432	0.0382979	0	0	2.11664	14.7876	RYR2;CHRM3;PDGFB;CACNA1B;ATP2A3;ITPR3;MST1R;ADCY7;MYLK;SLC8A2;HTR6;HTR7;ERBB3;TBXA2R;PRKCG;NTRK1;NOS2;SPHK1;ITPKB;CCKBR;ADORA2B;P2RX2;ORAI3;FGFR4;SLC25A4	KEGG
79	PI3K-Akt signaling pathway	33/354	0.00111168	0.0402983	0	0	1.87534	12.7558	LAMA5;CSF1;IRS1;ITGB4;LAMC3;LAMA1;ITGA2B;PDGFB;TNC;TGFA;PIK3CD;PIK3R5;COMP;GNG2;ERBB3;CREB3L1;JAK3;IL6R;PCK2;NTRK1;NGFR;SYK;ITGA4;FN1;OSMR;EPOR;COL1A1;EFNA2;COL6A2;COL6A1;ITGA7;COL9A3;FGFR4	KEGG

## Sheet: BxPC3 MRP4+ xenograft
	Term	Overlap	P.value	Adjusted.P.value	Old.P.value	Old.Adjusted.P.value	Odds.Ratio	Combined.Score	Genes	dataset
1	Regulation Of Peptidyl-Serine Phosphorylation (GO:0033135)	18/93	2.72433e-06	0.00940711	0	0	4.16745	53.3988	IL11;HSP90AB1;DMTN;TGFB1;WNT3A;PDE4D;ARAF;AXIN1;HDAC6;SMAD7;TRIM6;PINK1;RASSF2;RACK1;AKT1;AMH;RAF1;CD44	GO.BP
2	Negative Regulation Of Cell Motility (GO:2000146)	21/133	1.22322e-05	0.0207681	0	0	3.25844	36.8576	NGFR;KANK1;JAG1;MCTP1;STC1;SULF1;SMAD7;BST2;SFRP1;ING2;DACH1;STK24;CDH1;DLG5;DPYSL3;CDH11;NKX2-1;CYP1B1;EMILIN2;EMILIN1;AMH	GO.BP
3	Blood Vessel Morphogenesis (GO:0048514)	1953-12-01	2.4058e-05	0.0207681	0	0	5.06341	53.8496	CCBE1;RAMP2;TGFB1;SYK;LOX;WT1;SERPINF2;ID1;CYP1B1;TNNI3;PROX1;SMAD7	GO.BP
4	Negative Regulation Of Viral Genome Replication (GO:0045071)	1953-12-01	2.4058e-05	0.0207681	0	0	5.06341	53.8496	IFITM3;IFIH1;BST2;TRIM6;RNASEL;IFI16;APOBEC3G;OAS3;IFIT5;PROX1;IFIT1;SHFL	GO.BP
5	Pathway-Restricted SMAD Protein Phosphorylation (GO:0060389)	2014-06-01	5.65257e-05	0.0356793	0	0	12.9266	126.432	BMP2;TGFB1;GDF6;AMH;GDF7;SMAD7	GO.BP
6	Regulation Of Viral Genome Replication (GO:0045069)	13/67	6.32662e-05	0.0356793	0	0	4.16577	40.2753	IFITM3;RNASEL;APOBEC3G;IFIT5;PROX1;IFIT1;IFIH1;BST2;TRIM6;IFI16;OAS3;SHFL;PPID	GO.BP
7	Collagen Fibril Organization (GO:0030199)	1942-10-01	7.23298e-05	0.0356793	0	0	5.39892	51.4748	ADAMTS2;ADAMTS3;LOX;COL14A1;SERPINF2;COL5A2;LOXL4;CYP1B1;LOXL1;DDR2	GO.BP
8	Adherens Junction Organization (GO:0034332)	1935-09-01	8.70416e-05	0.0375693	0	0	5.97678	55.8776	RAMP2;CDH3;CDH1;CDH11;CDH12;CDH15;INAVA;JAM3;SMAD7	GO.BP
9	Negative Regulation Of Viral Process (GO:0048525)	1961-12-01	0.000104558	0.0401153	0	0	4.23494	38.8165	IFITM3;IFIH1;BST2;TRIM6;RNASEL;IFI16;APOBEC3G;OAS3;IFIT5;PROX1;IFIT1;SHFL	GO.BP
10	Collagen-Containing Extracellular Matrix (GO:0062023)	39/373	9.66063e-05	0.0278226	0	0	2.03918	18.852	LGALS3BP;COL14A1;CTSZ;LOXL4;FBLN2;ADAMTS10;LOXL1;FBLN5;COMP;LGALS1;ADAMTS3;ABI3BP;EMILIN2;EMILIN1;HMCN1;APOE;TGFB1;SERPINF1;SERPINF2;FN1;BGN;SERPINB9;PCOLCE;L1CAM;SULF1;NPNT;HSPG2;SFRP1;VCAN;LOX;COL7A1;COL5A2;CNTN1;SERPING1;ANGPTL2;VWA1;COL9A3;CSPG4;MATN3	GO.CC
11	Epithelial Mesenchymal Transition	32/200	5.19413e-08	2.59706e-06	0	0	3.33422	55.9254	MCM7;WIPF1;PLOD2;ENO2;FBLN2;LOXL1;FBLN5;MYLK;COMP;GLIPR1;LGALS1;BASP1;CALD1;ABI3BP;DPYSL3;TGFB1;PRRX1;IGFBP4;FN1;BGN;PCOLCE;SFRP1;VCAN;LOX;COL7A1;COL5A2;CDH11;PMP22;PTX3;CD44;MATN3;CRLF1	MSigDB
12	Interferon Gamma Response	27/200	1.52014e-05	0.000338663	0	0	2.71851	30.1595	IFITM3;LGALS3BP;CD40;C1R;NLRC5;UBE2L6;IFI35;IFIT1;DDX60;IFI44L;IFIT2;IL18BP;IFIH1;SOCS3;CASP3;HERC6;SP110;IL10RA;NMI;PSMB9;BST2;VAMP8;OAS3;IRF2;SERPING1;PTPN6;HLA-DRB1	MSigDB
13	Interferon Alpha Response	17/97	2.03198e-05	0.000338663	0	0	3.68555	39.8184	IFITM3;LGALS3BP;SAMD9;SP110;UBE2L6;IFI35;NMI;DDX60;PARP9;IFI44L;IFIT2;PSMB9;BST2;IFIH1;PROCR;IRF2;HERC6	MSigDB
14	Myc Targets V2	1958-10-01	0.00115277	0.0144097	0	0	3.59623	24.3306	AIMP2;MYBBP1A;CDK4;MYC;NOP2;PLK1;WDR74;NOC4L;RRP12;RRP9	MSigDB
15	TGF-beta Signaling	1954-09-01	0.00256204	0.0256204	0	0	3.44977	20.5846	ACVR1;SKI;BMP2;TGFB1;CDH1;ID1;ID3;SMAD6;SMAD7	MSigDB
