# Supplementary material for: The xenobiotic transporter ABCC4/MRP4 promotes epithelial mesenchymal transition in pancreatic cancer
Source: Front Pharmacol. 2024 Jul 24;15:1432851. doi: 10.3389/fphar.2024.1432851 (PMC11303182; doi:10.3389/fphar.2024.1432851)
Supplement: Supplementary file 1 [file DataSheet1.zip › Table S3.XLSX]

## Sheet: genes UP DOWN PANC BX firma MRP
Ensembl	Symbol	tendency
ENSG00000125257	ABCC4	BxPC3 UP PANC1 DOWN
ENSG00000085552	IGSF9	BxPC3 DOWN PANC1 UP
ENSG00000163083	INHBB	BxPC3 DOWN PANC1 UP
ENSG00000163840	DTX3L	BxPC3 DOWN PANC1 UP
ENSG00000065534	MYLK	BxPC3 DOWN PANC1 UP
ENSG00000164099	PRSS12	BxPC3 DOWN PANC1 UP
ENSG00000104332	SFRP1	BxPC3 DOWN PANC1 UP
ENSG00000166033	HTRA1	BxPC3 DOWN PANC1 UP
ENSG00000050165	DKK3	BxPC3 DOWN PANC1 UP
ENSG00000166073	GPR176	BxPC3 DOWN PANC1 UP
ENSG00000196155	PLEKHG4	BxPC3 DOWN PANC1 UP
ENSG00000141753	IGFBP4	BxPC3 DOWN PANC1 UP
ENSG00000132821	VSTM2L	BxPC3 DOWN PANC1 UP
ENSG00000166897	ELFN2	BxPC3 DOWN PANC1 UP
ENSG00000147100	SLC16A2	BxPC3 DOWN PANC1 UP
